# Supplementary material for: The effects of RYSEN-induced supportive, propelling and impeding forces on step parameters and muscular control in walking after stroke
Source: PLoS One. 2025 Oct 16;20(10):e0326344. doi: 10.1371/journal.pone.0326344 (PMC12530570; doi:10.1371/journal.pone.0326344)
Supplement: S2 File — SST: single stance time; SL: step length; SW: step width; speed: walking speed; SWvar: step width variability; unaffected: unaffected leg of individuals after stroke; stroke: affected leg of individuals after stroke; AB: able-bodied individuals. (XLSX) [file pone.0326344.s002.xlsx]

## Sheet: SST_affected
0.29	0.33	0.4	0.31	0.35	0.32	0.4	0.48	0.32	0.36	0.36		0.37
0.47	0.5	0.56	0.47	0.54	0.52	0.49	0.51	0.5	0.55	0.57	0.54	0.54
0.24	0.34	0.45	0.41	0.49	0.36			0.33			0.67	0.41
0.37	0.36	0.45	0.49	0.5	0.36	0.48	0.45	0.36	0.41	0.47	0.38	0.46
0.57	0.69	0.6	0.86	0.55	0.87	0.61	0.51	0.55		0.59	0.55	0.68
0.43	0.47	0.45	0.48	0.57	0.44	0.45	0.45	0.44	0.48	0.47	0.37	0.39
0.51	0.48	0.57	0.5	0.48	0.45	0.65	0.48	0.5	0.44	0.52	0.47	0.59
0.52	0.51	0.52	0.47	0.53		0.51	0.46	0.52	0.47	0.51	0.48	0.53
0.48	0.33	0.52	0.54		0.62	0.4	0.6	0.42		0.57	0.5	0.55
0.54		0.53	0.51	0.54	0.5	0.52	0.45	0.89	0.51	0.56	0.46
0.73	0.42	0.51	0.46	0.85	0.58	0.56	0.55		0.44	0.41	0.55	0.84
0.72	0.71	1.09	1.23	0.92		0.69		0.8			0.84	1.12
	0.59	0.68	0.68	0.56	0.47	0.68	0.47	0.59	0.59	0.62	0.51	0.63
0.45	0.45	0.54	0.45	0.47	0.46	0.56	0.44	0.73	0.51	0.51		0.77
0.45	0.49	0.55	0.46	0.49	0.51	0.47	0.45	0.47	0.56	0.5	0.54	0.49

## Sheet: SST_unaffected
0.4	0.39	0.4	0.36	0.4	0.4	0.46	0.56	0.43	0.39	0.47	0.41	0.44
0.54	0.51	0.57	0.45	0.54	0.53	0.52	0.52	0.55	0.62	0.57	0.54	0.54
0.5	0.61		0.62	0.66			0.57					0.67
0.57	0.55	0.56	0.55	0.52	0.51	0.52	0.51	0.63	0.53	0.59	0.46	0.58
0.6	0.71	0.58	0.62	0.51	0.62	0.65		0.55	0.52	0.61	0.59	0.69
0.45	0.49	0.54	0.48	0.56	0.46	0.46	0.49	0.44	0.43	0.49	0.42	0.45
0.56	0.56	0.69	0.58	0.53	0.47	0.66	0.52	0.53	0.62	0.55	0.61	0.64
0.47	0.52	0.59	0.49	0.55	0.5	0.53	0.48	0.57	0.59	0.58	0.52	0.62
0.42	0.52	0.41	0.39	0.52	0.62		0.46			0.55	0.4	0.47
		0.53	0.51	0.52	0.5	0.51	0.46	0.63	0.5	0.54	0.43
0.74	0.5	0.52	0.49	0.88	0.55	0.69	0.7		0.47	0.38	0.59	0.71
1.16	0.93	1.18	1.11	0.81	0.96	0.87		0.47		1.31	0.78	1.11
	0.77	0.64	0.8	0.59	0.57	0.69	0.51	0.54	0.59	0.61	0.56	0.58
0.49	0.48	0.57	0.48	0.5	0.47	0.62	0.47	0.74	0.5	0.53	0.41	0.76
0.47	0.5	0.55	0.47	0.5	0.53	0.51	0.48	0.49	0.59	0.51	0.54	0.48

## Sheet: SL_affected
0.27	0.45	0.39	0.32	0.28	0.38	0.27	0.28	0.31	0.29	0.29	0.29	0.29
0.42	0.45	0.42	0.43	0.47	0.43	0.44	0.45	0.43	0.47	0.49	0.42	0.42
0.27		0.36	0.43						0.52			0.5
0.35	0.36	0.37	0.31	0.32	0.36	0.42	0.33	0.37	0.38	0.44	0.37	0.37
0.48	0.52	0.53	0.56	0.51	0.49	0.49	0.56	0.6		0.53	0.56	0.47
0.48	0.47	0.49	0.44	0.45	0.47	0.44	0.46	0.47		0.49	0.44	0.45
0.34	0.25	0.31	0.22	0.22	0.24	0.26	0.27	0.2	0.27	0.26	0.3	0.25
0.39	0.47	0.45		0.53	0.51	0.49	0.54	0.49	0.59	0.56	0.5	0.51
	0.74	0.73	0.61	0.63		0.64	0.68	0.6	0.6	0.73	0.47	0.69
0.4		0.44	0.45	0.47	0.46	0.46	0.5	0.43	0.49	0.46
0.25		0.24	0.19	0.3	0.23	0.21	0.23		0.29	0.17	0.34	0.25
0.27	0.31	0.33	0.27	0.29	0.31	0.32		0.28			0.38	0.23
	0.33		0.38	0.41	0.48	0.33	0.37	0.27			0.41	0.32
0.62	0.74	0.72	0.65	0.81	0.72	0.78	0.78	0.74	0.69	0.76		0.71
0.51	0.57	0.54	0.45	0.53	0.57	0.53	0.59	0.56	0.54	0.64	0.63	0.55

## Sheet: SL_unaffected
0.15	0.17	0.23	0.15	0.2	0.22	0.23	0.24	0.1	0.33	0.24	0.32	0.16
0.39	0.41	0.41	0.47	0.46	0.43	0.41	0.44	0.4	0.44	0.44	0.41	0.42
		0.2	0.15						0.29		0.5	0.24
0.26	0.28	0.3	0.31	0.31	0.34	0.29	0.33	0.26	0.38	0.41	0.43	0.28
0.35	0.37	0.51	0.38	0.42	0.54	0.45	0.42	0.28		0.36	0.5	0.4
0.46	0.46	0.44	0.42	0.41	0.45	0.46	0.54	0.47		0.44	0.45	0.38
0.42	0.34	0.37	0.42	0.34	0.42	0.36	0.43	0.36	0.41	0.36	0.35	0.34
0.34	0.46			0.53	0.53	0.46	0.55	0.47	0.52		0.49	0.49
0.55	0.59	0.7	0.63	0.59	0.66	0.55	0.64	0.6	0.57	0.64	0.81	0.65
0.35			0.43	0.46	0.49	0.45	0.46	0.35		0.42	0.52
0.25		0.3	0.19	0.35	0.3	0.22	0.37		0.34	0.31	0.32	0.22
0.32	0.32	0.33	0.36	0.36		0.28		0.24			0.38	0.21
	0.41		0.4	0.45	0.35	0.37	0.41	0.34			0.46	0.4
0.54	0.64	0.66	0.56	0.61	0.66	0.55		0.46		0.6		0.62
0.52	0.61	0.66	0.63	0.62	0.64	0.61	0.64	0.57	0.57	0.6	0.65	0.62

## Sheet: SW_stroke
0.13	0.12	0.11	0.1	0.1	0.11	0.12	0.12	0.09	0.11	0.1	0.11	0.11
0.08	0.07	0.09	0.07	0.07	0.07	0.07	0.07	0.07	0.08	0.07	0.11	0.08
0.1	0.11	0.17	0.12			0.13		0.1	0.17	0.17	0.18	0.17
0.12	0.12	0.13	0.13	0.13	0.15	0.14	0.12	0.14	0.13	0.13	0.12	0.15
0.17	0.16	0.16	0.13	0.14	0.16	0.18	0.13	0.16	0.15	0.14	0.16	0.14
0.15	0.17	0.15	0.14	0.14	0.15	0.15	0.16	0.15	0.17	0.13	0.18	0.14
0.19	0.18	0.19	0.17	0.17	0.16	0.19	0.17	0.19	0.17	0.22	0.16	0.17
0.11	0.08	0.08	0.09	0.08	0.08	0.09	0.08	0.09	0.09	0.08	0.08	0.09
0.12	0.11	0.13	0.1	0.13	0.13	0.12	0.16	0.12	0.15	0.16	0.15	0.12
0.13	0.13	0.14	0.13	0.13	0.12	0.14	0.11	0.15	0.11	0.15	0.11	0.15
0.15	0.24	0.17	0.21	0.16	0.17	0.19	0.2		0.19	0.17	0.18	0.18
0.18	0.17	0.15	0.17	0.15	0.19	0.17	0.15	0.2			0.15	0.17
0.14	0.14	0.15	0.1	0.13	0.18	0.14	0.15	0.15	0.16	0.18	0.14	0.18
0.16	0.17	0.16	0.16	0.15	0.16	0.19	0.18	0.17	0.16	0.17	0.21	0.18
0.13	0.12	0.11	0.14	0.12	0.14	0.12	0.14	0.14	0.12	0.12	0.14	0.13

## Sheet: speed_stroke
0.27	0.33	0.37	0.24	0.28	0.42	0.25	0.34	0.22	0.44	0.36	0.43	0.25
0.52	0.6	0.48	0.48	0.51	0.5	0.5	0.55	0.44	0.54	0.46	0.35	0.43
0.17	0.29	0.23	0.25		0.34	0.2	0.26	0.24	0.27	0.29	0.45	0.3
0.36	0.37	0.37	0.32	0.43	0.5	0.41	0.5	0.36	0.48	0.47	0.61	0.37
0.43	0.43	0.36	0.45	0.36	0.48	0.42	0.54	0.35	0.46	0.39	0.58	0.37
0.67	0.65	0.66	0.65	0.65	0.72	0.71	0.73	0.7	0.68	0.68	0.66	0.61
0.34	0.3	0.27	0.26	0.21	0.34	0.26	0.43	0.26	0.38	0.25	0.33	0.19
0.4	0.57	0.54	0.59	0.62	0.71	0.45	0.79	0.53	0.68	0.46	0.66	0.49
0.87	0.87	0.98	0.96	0.99	0.88	0.92	0.6	0.81	0.95	0.98	1.02	0.93
0.35	0.38	0.39	0.37	0.44	0.48	0.41	0.52	0.39	0.52	0.4	0.65	0.38
0.14	0.25	0.24	0.21	0.25	0.3	0.18	0.33	0.16	0.35	0.23	0.49	0.19
0.22	0.25	0.21	0.19	0.2	0.26	0.2	0.28	0.24	0.2	0.2	0.32	0.18
0.36	0.43	0.44	0.45	0.48	0.51	0.34	0.52	0.28	0.45	0.36	0.51	0.3
0.75	1	0.89	0.9	0.97	1.06	0.9	0.78	0.8	1.08	1.01	0.58	0.81
0.84	0.96	1.02	1.08	1.14	1.06	0.98	1.15	0.91	1.13	1.01	1.18	1.04

## Sheet: SWvar_stroke
0.02	0.03	0.04	0.03	0.03	0.04	0.04	0.04	0.03	0.03	0.04	0.03	0.04
0.02	0.02	0.02	0.01	0.02	0.01	0.01	0.01	0.01	0.02	0.02	0.03	0.02
0.03	0.03	0.03	0.03			0.02		0.04	0.02	0.08	0.06	0.07
0.02	0.02	0.02	0.02	0.04	0.04	0.05	0.02	0.02	0.02	0.03	0.03	0.05
0.05	0.05	0.06	0.04	0.05	0.07	0.06	0.05	0.05	0.05	0.04	0.08	0.04
0.06	0.04	0.05	0.05	0.04	0.05	0.03	0.03	0.03	0.09	0.03	0.04	0.04
0.03	0.03	0.05	0.03	0.04	0.03	0.03	0.04	0.03	0.03	0.02	0.02	0.03
0.03	0.01	0.02	0.03	0.03	0.02	0.02	0.02	0.02	0.04	0.03	0.03	0.03
0.01	0.04	0.06	0.05	0.06	0.04	0.06	0.09	0.05	0.06	0.07	0.07	0.07
0.03	0.03	0.03	0.02	0.02	0.04	0.03	0.03	0.04	0.02	0.04	0.03	0.01
0.03	0.11	0.04	0.08	0.03	0.05	0.06	0.08		0.06	0.05	0.05	0.06
0.02	0.02	0.03	0.02	0.01	0.03	0.02	0.05	0.02			0.05	0.02
0.05	0.04	0.03	0.03	0.03	0.04	0.04	0.03	0.03	0.04	0.04	0.04	0.02
0.04	0.03	0.05	0.02	0.02	0.05	0.04	0.06	0.04	0.04	0.02	0.1	0.03
0.03	0.02	0.03	0.04	0.02	0.03	0.03	0.03	0.02	0.04	0.03	0.05	0.02

## Sheet: SST_AB
0.42	0.46	0.45	0.44	0.45	0.43	0.4	0.42	0.45	0.44	0.47	0.42	0.45
0.42					0.48	0.44	0.43	0.51	0.45	0.5	0.51	0.45
0.39	0.4	0.38	0.41	0.37	0.36	0.4	0.37		0.39	0.41	0.38	0.4
0.41	0.41	0.42	0.4	0.42	0.42	0.42	0.41	0.43	0.4	0.43	0.41	0.47
0.45	0.41	0.43	0.41	0.45	0.41	0.4	0.38	0.47	0.43	0.42	0.4	0.43
0.41	0.42	0.44	0.51	0.55	0.42	0.44				0.49	0.44	0.56
	0.46		0.47							0.48	0.54	0.5
		0.36			0.47			0.51			0.47
0.42	0.52	0.52				0.49			0.49	0.5	0.59	0.54
0.5			0.44	0.53							0.5
	0.51	0.52	0.52	0.52	0.51	0.55	0.51	0.53	0.53	0.52	0.52	0.55
	0.52		0.49	0.49	0.5		0.53			0.49	0.47
0.46				0.51	0.52
0.42	0.45			0.44	0.41					0.44	0.43
							0.46

## Sheet: SL_AB
0.7	0.71	0.71	0.7	0.7	0.72	0.67	0.73	0.69	0.7	0.74	0.82
0.58	0.61			0.66		0.59	0.65	0.56	0.67	0.63	0.63	0.63
0.67	0.66	0.68	0.66		0.7	0.68	0.74		0.65	0.67	0.72	0.68
		0.78	0.74	0.76	0.84		0.72			0.74		0.71
0.61	0.57		0.54	0.58	0.58	0.54	0.55	0.53	0.62	0.55	0.57	0.59
0.71	0.72		0.65		0.71	0.64	0.74			0.64	0.8	0.65
	0.69		0.68	0.69					0.61
		0.72
		0.83				0.77						0.79
0.77			0.77	0.72
	0.7	0.74	0.72	0.71	0.76	0.68	0.77	0.66	0.77	0.72	0.78	0.73
	0.64	0.63	0.63	0.63	0.63	0.62			0.68		0.71
0.79					0.86
	0.78			0.84
							0.67				0.72

## Sheet: SW_AB
0.09	0.08	0.12	0.12	0.11	0.1	0.09	0.11	0.11	0.15	0.14	0.17	0.14
0.11	0.1	0.12		0.09	0.08	0.07	0.06	0.08	0.09	0.08	0.09	0.1
0.12	0.1	0.11	0.09	0.13	0.09	0.09	0.09	0.06	0.12	0.12	0.12	0.12
0.1		0.12	0.11	0.1	0.09	0.08	0.11		0.11	0.11	0.11	0.11
0.11	0.12		0.12	0.15	0.11	0.13	0.12	0.16	0.15	0.15	0.15	0.17
0.09	0.09		0.08	0.21	0.1	0.1	0.12			0.13	0.09	0.13
	0.09	0.12	0.11	0.1	0.1		0.13		0.08	0.08	0.15
	0.11	0.1		0.15				0.14			0.08
0.16	0.08	0.1		0.09	0.19	0.09			0.08			0.08
0.08	0.1		0.12	0.17				0.07	0.12		0.2
	0.1	0.09	0.09	0.1	0.09	0.09	0.1	0.11	0.1	0.11	0.1	0.1
	0.06	0.08	0.09	0.1	0.08	0.08		0.1	0.1	0.09	0.11
0.13	0.12				0.1
0.11	0.14			0.07	0.16	0.21				0.28	0.17
					0.29		0.12				0.15

[truncated: 2 more sheets: speed_AB, SWvar_AB]
