# Supplementary material for: The effects of RYSEN-induced supportive, propelling and impeding forces on step parameters and muscular control in walking after stroke
Source: PLoS One. 2025 Oct 16;20(10):e0326344. doi: 10.1371/journal.pone.0326344 (PMC12530570; doi:10.1371/journal.pone.0326344)
Supplement: S3 File — Each row shows the average outcome for a condition with time-normalized gait cycles from heel-strike to heel-strike in the columns. Glum: Gluteus Medius; RF: Rectus Femoris; VL: Vastus Lateralis; SEM: Semitendinosus; GAM: Gastrocnemius Medialis; TA: Tibialis Anterior; SOL: Soleus; PL: Peroneus Longus; aff: affected leg of individuals after stroke; AB: able-bodied individuals. (XLSX) [file pone.0326344.s003.xlsx]

## Sheet: Glum_AB
0.2	0.22	0.24	0.26	0.27	0.27	0.26	0.26	0.24	0.23	0.22	0.21	0.2	0.18	0.17	0.17	0.16	0.16	0.16	0.16	0.16	0.15	0.15	0.15	0.15	0.15	0.15	0.15	0.15	0.15	0.15	0.15	0.15	0.14	0.14	0.14	0.14	0.13	0.13	0.12	0.12	0.11	0.1	0.09	0.09	0.08	0.08	0.08	0.07	0.07
0.24	0.26	0.29	0.31	0.33	0.34	0.33	0.32	0.3	0.28	0.26	0.24	0.23	0.21	0.2	0.18	0.17	0.16	0.16	0.15	0.15	0.15	0.15	0.14	0.14	0.14	0.14	0.13	0.14	0.14	0.14	0.14	0.14	0.14	0.14	0.14	0.13	0.13	0.12	0.12	0.11	0.11	0.11	0.1	0.1	0.1	0.09	0.09	0.08	0.08
0.23	0.25	0.28	0.31	0.32	0.33	0.32	0.31	0.29	0.27	0.24	0.22	0.19	0.18	0.16	0.15	0.14	0.14	0.13	0.12	0.11	0.11	0.1	0.1	0.1	0.1	0.1	0.1	0.1	0.1	0.1	0.1	0.1	0.09	0.09	0.09	0.08	0.08	0.08	0.08	0.08	0.07	0.07	0.07	0.06	0.06	0.06	0.06	0.06	0.06
0.17	0.19	0.21	0.23	0.24	0.26	0.26	0.26	0.26	0.25	0.23	0.22	0.21	0.19	0.19	0.18	0.17	0.16	0.16	0.16	0.15	0.15	0.16	0.16	0.16	0.16	0.17	0.17	0.16	0.16	0.16	0.16	0.16	0.16	0.16	0.15	0.15	0.14	0.14	0.13	0.12	0.12	0.11	0.1	0.09	0.09	0.08	0.08	0.08	0.08
0.23	0.25	0.27	0.29	0.29	0.29	0.28	0.27	0.25	0.24	0.22	0.21	0.19	0.18	0.17	0.16	0.15	0.14	0.13	0.13	0.12	0.12	0.12	0.12	0.12	0.12	0.12	0.11	0.11	0.11	0.11	0.11	0.1	0.1	0.1	0.1	0.1	0.1	0.1	0.09	0.09	0.09	0.08	0.08	0.08	0.07	0.07	0.07	0.07	0.07
0.2	0.22	0.24	0.26	0.28	0.29	0.29	0.28	0.27	0.25	0.24	0.22	0.21	0.2	0.19	0.18	0.17	0.16	0.16	0.16	0.16	0.16	0.16	0.16	0.15	0.15	0.15	0.15	0.15	0.15	0.15	0.15	0.15	0.14	0.14	0.14	0.13	0.12	0.12	0.11	0.11	0.1	0.09	0.09	0.08	0.08	0.07	0.07	0.07	0.07
0.21	0.24	0.27	0.29	0.31	0.32	0.32	0.31	0.3	0.28	0.26	0.24	0.23	0.21	0.2	0.19	0.18	0.18	0.17	0.17	0.17	0.17	0.17	0.17	0.17	0.16	0.16	0.16	0.16	0.16	0.16	0.16	0.16	0.16	0.15	0.14	0.14	0.13	0.13	0.12	0.12	0.11	0.11	0.1	0.09	0.09	0.08	0.08	0.07	0.07
0.23	0.26	0.28	0.3	0.3	0.3	0.29	0.27	0.26	0.24	0.21	0.2	0.18	0.17	0.16	0.15	0.15	0.14	0.14	0.14	0.13	0.13	0.13	0.13	0.13	0.13	0.13	0.14	0.14	0.14	0.14	0.14	0.14	0.14	0.13	0.13	0.12	0.11	0.11	0.1	0.1	0.09	0.09	0.08	0.08	0.07	0.07	0.06	0.06	0.06
0.16	0.18	0.2	0.22	0.24	0.26	0.28	0.3	0.31	0.31	0.3	0.29	0.28	0.26	0.25	0.25	0.24	0.23	0.21	0.2	0.19	0.19	0.19	0.18	0.18	0.18	0.17	0.17	0.17	0.17	0.18	0.18	0.18	0.17	0.17	0.17	0.17	0.16	0.15	0.14	0.13	0.13	0.12	0.11	0.1	0.09	0.09	0.08	0.08	0.07
0.28	0.3	0.32	0.32	0.32	0.31	0.29	0.27	0.24	0.22	0.19	0.17	0.15	0.14	0.13	0.12	0.12	0.11	0.11	0.11	0.11	0.11	0.11	0.11	0.11	0.11	0.11	0.11	0.11	0.11	0.1	0.1	0.1	0.09	0.09	0.08	0.08	0.07	0.07	0.07	0.06	0.06	0.06	0.06	0.06	0.06	0.06	0.06	0.06	0.06
0.19	0.21	0.24	0.27	0.29	0.3	0.3	0.3	0.29	0.27	0.25	0.23	0.21	0.19	0.17	0.16	0.15	0.14	0.13	0.12	0.12	0.12	0.11	0.11	0.11	0.11	0.1	0.1	0.1	0.1	0.1	0.1	0.1	0.1	0.09	0.09	0.09	0.08	0.08	0.08	0.08	0.08	0.08	0.07	0.07	0.06	0.06	0.06	0.05	0.05
0.23	0.26	0.29	0.32	0.33	0.33	0.32	0.3	0.28	0.25	0.23	0.21	0.19	0.18	0.17	0.16	0.16	0.15	0.14	0.14	0.13	0.12	0.12	0.12	0.12	0.12	0.12	0.12	0.12	0.11	0.11	0.11	0.1	0.1	0.1	0.09	0.09	0.09	0.09	0.08	0.08	0.08	0.07	0.07	0.07	0.07	0.07	0.07	0.07	0.07
0.15	0.18	0.2	0.23	0.26	0.28	0.31	0.32	0.32	0.31	0.28	0.26	0.23	0.21	0.2	0.19	0.17	0.17	0.16	0.15	0.15	0.15	0.15	0.14	0.14	0.13	0.13	0.12	0.11	0.11	0.11	0.1	0.1	0.09	0.09	0.09	0.09	0.09	0.09	0.09	0.08	0.08	0.08	0.07	0.06	0.06	0.06	0.05	0.06	0.06
[truncated: 51 more columns]

## Sheet: RF_AB
0.23	0.24	0.24	0.23	0.23	0.23	0.24	0.25	0.26	0.27	0.27	0.27	0.26	0.26	0.25	0.23	0.22	0.2	0.19	0.18	0.18	0.17	0.17	0.17	0.16	0.15	0.13	0.12	0.11	0.1	0.1	0.1	0.1	0.1	0.1	0.1	0.1	0.1	0.1	0.1	0.1	0.1	0.1	0.1	0.11	0.11	0.12	0.12	0.13	0.13
0.23	0.24	0.24	0.25	0.25	0.26	0.27	0.27	0.27	0.27	0.26	0.25	0.23	0.21	0.19	0.18	0.16	0.15	0.14	0.13	0.12	0.11	0.1	0.09	0.09	0.08	0.08	0.07	0.07	0.07	0.07	0.07	0.07	0.07	0.07	0.07	0.07	0.07	0.07	0.07	0.08	0.08	0.08	0.08	0.08	0.09	0.09	0.1	0.11	0.12
0.21	0.22	0.23	0.23	0.24	0.24	0.25	0.26	0.26	0.25	0.24	0.23	0.21	0.2	0.18	0.17	0.16	0.14	0.13	0.12	0.11	0.1	0.1	0.09	0.09	0.09	0.08	0.08	0.08	0.07	0.07	0.07	0.07	0.06	0.07	0.07	0.07	0.08	0.08	0.08	0.08	0.09	0.09	0.09	0.09	0.09	0.09	0.08	0.08	0.09
0.2	0.21	0.21	0.22	0.23	0.23	0.24	0.24	0.24	0.24	0.23	0.22	0.21	0.19	0.18	0.16	0.15	0.14	0.13	0.13	0.12	0.12	0.12	0.11	0.11	0.1	0.1	0.1	0.09	0.09	0.09	0.09	0.09	0.09	0.09	0.09	0.1	0.1	0.1	0.1	0.1	0.1	0.11	0.11	0.11	0.11	0.11	0.11	0.11	0.12
0.22	0.22	0.23	0.23	0.23	0.24	0.25	0.25	0.25	0.25	0.24	0.23	0.21	0.2	0.18	0.17	0.15	0.13	0.12	0.11	0.1	0.09	0.09	0.08	0.08	0.08	0.08	0.08	0.08	0.07	0.07	0.07	0.07	0.07	0.07	0.07	0.07	0.07	0.07	0.07	0.07	0.07	0.07	0.07	0.08	0.08	0.08	0.09	0.09	0.09
0.23	0.24	0.25	0.26	0.26	0.27	0.27	0.28	0.28	0.27	0.27	0.26	0.24	0.22	0.2	0.19	0.18	0.17	0.15	0.14	0.13	0.12	0.12	0.11	0.1	0.1	0.09	0.09	0.08	0.08	0.08	0.08	0.07	0.07	0.07	0.06	0.06	0.06	0.07	0.07	0.07	0.07	0.07	0.08	0.08	0.08	0.08	0.09	0.09	0.09
0.21	0.23	0.24	0.25	0.27	0.28	0.29	0.29	0.29	0.29	0.28	0.26	0.24	0.22	0.2	0.18	0.17	0.16	0.15	0.14	0.13	0.12	0.11	0.1	0.1	0.09	0.09	0.08	0.08	0.08	0.08	0.08	0.08	0.07	0.07	0.07	0.07	0.07	0.07	0.07	0.07	0.07	0.07	0.07	0.08	0.08	0.08	0.09	0.09	0.09
0.25	0.26	0.26	0.27	0.28	0.29	0.29	0.29	0.29	0.28	0.27	0.25	0.24	0.22	0.21	0.2	0.18	0.17	0.16	0.15	0.14	0.12	0.11	0.1	0.09	0.09	0.08	0.08	0.08	0.08	0.08	0.08	0.08	0.08	0.07	0.07	0.07	0.07	0.07	0.08	0.08	0.08	0.08	0.08	0.08	0.09	0.1	0.1	0.11	0.12
0.16	0.18	0.2	0.23	0.25	0.26	0.27	0.27	0.28	0.28	0.28	0.28	0.27	0.26	0.25	0.23	0.22	0.2	0.18	0.17	0.16	0.15	0.14	0.13	0.13	0.13	0.12	0.12	0.12	0.12	0.12	0.12	0.12	0.12	0.12	0.13	0.13	0.12	0.12	0.12	0.12	0.12	0.11	0.1	0.1	0.1	0.1	0.1	0.09	0.09
0.27	0.28	0.28	0.28	0.28	0.28	0.28	0.28	0.28	0.27	0.26	0.24	0.22	0.2	0.19	0.17	0.15	0.14	0.12	0.12	0.11	0.1	0.1	0.09	0.09	0.09	0.09	0.08	0.08	0.08	0.08	0.08	0.08	0.08	0.08	0.08	0.08	0.08	0.08	0.08	0.08	0.08	0.08	0.08	0.08	0.09	0.09	0.1	0.1	0.1
0.18	0.2	0.21	0.22	0.23	0.24	0.25	0.25	0.25	0.24	0.23	0.22	0.2	0.19	0.17	0.15	0.14	0.12	0.11	0.1	0.09	0.08	0.08	0.07	0.07	0.06	0.06	0.06	0.06	0.06	0.05	0.05	0.05	0.05	0.05	0.05	0.05	0.05	0.05	0.05	0.05	0.05	0.05	0.05	0.06	0.06	0.06	0.06	0.07	0.07
0.2	0.21	0.21	0.22	0.22	0.23	0.24	0.25	0.26	0.25	0.24	0.22	0.21	0.19	0.17	0.16	0.15	0.14	0.13	0.12	0.11	0.11	0.1	0.1	0.09	0.09	0.09	0.08	0.08	0.08	0.08	0.08	0.08	0.08	0.08	0.08	0.08	0.08	0.08	0.08	0.08	0.08	0.08	0.08	0.08	0.08	0.09	0.09	0.09	0.1
0.17	0.18	0.19	0.2	0.21	0.22	0.23	0.23	0.23	0.23	0.23	0.22	0.21	0.2	0.19	0.18	0.16	0.15	0.15	0.14	0.13	0.13	0.12	0.12	0.11	0.11	0.1	0.09	0.08	0.08	0.07	0.07	0.07	0.07	0.07	0.06	0.06	0.06	0.07	0.07	0.07	0.07	0.07	0.07	0.08	0.08	0.08	0.08	0.09	0.09
[truncated: 51 more columns]

## Sheet: VL_AB
0.29	0.3	0.31	0.31	0.31	0.31	0.31	0.31	0.31	0.31	0.31	0.3	0.28	0.26	0.24	0.22	0.2	0.18	0.16	0.14	0.13	0.12	0.11	0.11	0.1	0.09	0.09	0.08	0.08	0.08	0.08	0.08	0.08	0.08	0.08	0.08	0.08	0.08	0.08	0.08	0.08	0.08	0.08	0.08	0.08	0.08	0.08	0.09	0.09	0.09
0.32	0.34	0.35	0.36	0.36	0.36	0.37	0.37	0.37	0.36	0.33	0.3	0.27	0.24	0.22	0.19	0.17	0.16	0.14	0.13	0.12	0.11	0.1	0.09	0.08	0.08	0.07	0.07	0.07	0.07	0.07	0.07	0.06	0.06	0.06	0.06	0.06	0.05	0.05	0.05	0.05	0.05	0.05	0.06	0.06	0.07	0.07	0.07	0.07	0.07
0.33	0.34	0.34	0.35	0.36	0.37	0.37	0.37	0.35	0.34	0.32	0.3	0.28	0.26	0.24	0.21	0.19	0.17	0.15	0.13	0.12	0.11	0.11	0.1	0.1	0.09	0.09	0.09	0.08	0.08	0.08	0.08	0.07	0.07	0.07	0.07	0.07	0.07	0.07	0.07	0.07	0.07	0.07	0.08	0.08	0.07	0.07	0.07	0.06	0.06
0.27	0.28	0.29	0.3	0.3	0.31	0.3	0.3	0.3	0.29	0.28	0.26	0.24	0.22	0.2	0.18	0.17	0.16	0.14	0.13	0.12	0.11	0.1	0.1	0.1	0.1	0.09	0.09	0.09	0.09	0.08	0.08	0.08	0.08	0.08	0.08	0.08	0.08	0.08	0.08	0.08	0.09	0.09	0.09	0.09	0.09	0.09	0.09	0.09	0.09
0.31	0.32	0.33	0.34	0.34	0.33	0.33	0.32	0.31	0.29	0.28	0.26	0.24	0.22	0.2	0.18	0.16	0.14	0.13	0.11	0.1	0.09	0.08	0.08	0.07	0.07	0.07	0.07	0.07	0.07	0.07	0.07	0.07	0.06	0.06	0.06	0.06	0.06	0.06	0.06	0.06	0.06	0.06	0.06	0.06	0.06	0.06	0.06	0.06	0.06
0.33	0.34	0.35	0.35	0.35	0.36	0.37	0.37	0.37	0.36	0.34	0.32	0.29	0.27	0.25	0.23	0.22	0.2	0.18	0.16	0.14	0.13	0.12	0.11	0.11	0.1	0.09	0.09	0.08	0.08	0.07	0.07	0.07	0.06	0.06	0.06	0.06	0.06	0.06	0.06	0.06	0.06	0.05	0.05	0.05	0.06	0.06	0.06	0.06	0.06
0.29	0.3	0.32	0.34	0.36	0.38	0.38	0.39	0.38	0.36	0.34	0.33	0.3	0.28	0.25	0.23	0.2	0.18	0.16	0.15	0.14	0.13	0.12	0.11	0.11	0.1	0.09	0.08	0.08	0.07	0.07	0.07	0.07	0.07	0.07	0.07	0.07	0.07	0.06	0.06	0.06	0.06	0.05	0.05	0.05	0.05	0.05	0.05	0.05	0.05
0.35	0.36	0.37	0.38	0.38	0.38	0.38	0.38	0.37	0.35	0.33	0.3	0.27	0.24	0.21	0.18	0.17	0.15	0.14	0.13	0.11	0.11	0.1	0.09	0.09	0.08	0.07	0.07	0.07	0.07	0.06	0.06	0.06	0.06	0.06	0.06	0.06	0.06	0.06	0.06	0.06	0.06	0.06	0.07	0.07	0.07	0.07	0.08	0.08	0.08
0.2	0.23	0.25	0.28	0.3	0.32	0.33	0.34	0.35	0.35	0.34	0.33	0.31	0.29	0.26	0.24	0.22	0.21	0.19	0.18	0.16	0.15	0.14	0.13	0.12	0.11	0.1	0.09	0.09	0.09	0.08	0.08	0.08	0.08	0.07	0.07	0.07	0.06	0.06	0.06	0.06	0.06	0.06	0.06	0.05	0.05	0.05	0.05	0.05	0.05
0.34	0.35	0.35	0.35	0.36	0.36	0.36	0.36	0.35	0.33	0.31	0.28	0.26	0.23	0.2	0.18	0.15	0.13	0.12	0.11	0.1	0.09	0.09	0.09	0.08	0.08	0.08	0.07	0.07	0.07	0.07	0.07	0.07	0.06	0.06	0.06	0.06	0.06	0.06	0.06	0.06	0.06	0.06	0.06	0.06	0.06	0.06	0.05	0.05	0.05
0.26	0.28	0.3	0.31	0.31	0.31	0.31	0.3	0.29	0.28	0.27	0.25	0.23	0.21	0.19	0.17	0.15	0.13	0.12	0.1	0.1	0.09	0.08	0.08	0.08	0.07	0.07	0.07	0.07	0.07	0.07	0.07	0.07	0.07	0.07	0.07	0.06	0.06	0.06	0.06	0.06	0.06	0.06	0.06	0.06	0.06	0.06	0.06	0.06	0.06
0.33	0.34	0.34	0.34	0.34	0.34	0.34	0.33	0.32	0.31	0.3	0.29	0.27	0.25	0.22	0.2	0.18	0.16	0.15	0.14	0.13	0.12	0.11	0.11	0.11	0.1	0.1	0.1	0.1	0.1	0.1	0.1	0.1	0.09	0.09	0.09	0.09	0.09	0.09	0.09	0.09	0.08	0.08	0.08	0.08	0.08	0.08	0.08	0.08	0.07
0.24	0.26	0.28	0.3	0.31	0.32	0.33	0.33	0.33	0.32	0.31	0.3	0.28	0.27	0.25	0.23	0.21	0.18	0.16	0.15	0.13	0.12	0.12	0.11	0.1	0.1	0.09	0.08	0.07	0.07	0.07	0.07	0.07	0.07	0.07	0.06	0.06	0.06	0.06	0.06	0.06	0.06	0.06	0.06	0.06	0.06	0.06	0.06	0.06	0.07
[truncated: 51 more columns]

## Sheet: SEM_AB
0.2	0.19	0.18	0.18	0.17	0.16	0.15	0.14	0.13	0.12	0.12	0.11	0.1	0.1	0.1	0.09	0.09	0.09	0.09	0.08	0.08	0.08	0.08	0.08	0.08	0.08	0.08	0.08	0.08	0.08	0.07	0.07	0.07	0.07	0.06	0.06	0.06	0.06	0.06	0.06	0.06	0.07	0.07	0.07	0.07	0.06	0.06	0.06	0.06	0.06
0.24	0.24	0.23	0.22	0.21	0.2	0.19	0.18	0.17	0.15	0.14	0.13	0.13	0.12	0.11	0.11	0.1	0.1	0.1	0.09	0.09	0.09	0.08	0.08	0.08	0.08	0.08	0.07	0.07	0.07	0.07	0.07	0.06	0.06	0.06	0.05	0.05	0.05	0.05	0.05	0.05	0.05	0.04	0.04	0.04	0.04	0.05	0.05	0.05	0.04
0.29	0.29	0.29	0.28	0.28	0.28	0.27	0.27	0.26	0.25	0.24	0.23	0.23	0.22	0.21	0.2	0.19	0.18	0.17	0.17	0.16	0.16	0.15	0.15	0.14	0.14	0.14	0.14	0.13	0.12	0.11	0.09	0.08	0.07	0.06	0.06	0.05	0.04	0.04	0.04	0.04	0.04	0.04	0.04	0.04	0.04	0.04	0.04	0.04	0.04
0.21	0.21	0.21	0.2	0.2	0.19	0.19	0.18	0.17	0.16	0.15	0.13	0.12	0.11	0.11	0.11	0.1	0.1	0.1	0.1	0.1	0.09	0.09	0.08	0.07	0.07	0.06	0.06	0.05	0.05	0.05	0.05	0.05	0.05	0.05	0.05	0.05	0.05	0.05	0.06	0.06	0.06	0.06	0.06	0.06	0.07	0.07	0.07	0.07	0.07
0.29	0.28	0.28	0.27	0.26	0.25	0.24	0.24	0.23	0.23	0.22	0.21	0.21	0.2	0.19	0.18	0.17	0.17	0.16	0.16	0.15	0.14	0.14	0.13	0.13	0.12	0.12	0.12	0.12	0.12	0.11	0.11	0.1	0.1	0.09	0.08	0.08	0.07	0.07	0.07	0.07	0.07	0.07	0.07	0.07	0.07	0.07	0.07	0.07	0.07
0.27	0.27	0.26	0.25	0.24	0.22	0.21	0.2	0.19	0.18	0.17	0.16	0.15	0.14	0.13	0.13	0.12	0.11	0.11	0.1	0.1	0.09	0.08	0.08	0.07	0.07	0.07	0.07	0.06	0.06	0.06	0.06	0.05	0.05	0.05	0.05	0.05	0.05	0.04	0.04	0.04	0.04	0.03	0.03	0.03	0.03	0.03	0.03	0.03	0.03
0.23	0.23	0.23	0.22	0.22	0.21	0.21	0.19	0.18	0.16	0.14	0.13	0.11	0.1	0.1	0.09	0.09	0.08	0.08	0.08	0.08	0.08	0.08	0.08	0.08	0.08	0.07	0.07	0.06	0.06	0.05	0.04	0.04	0.03	0.03	0.03	0.03	0.03	0.03	0.03	0.03	0.03	0.03	0.03	0.03	0.03	0.03	0.03	0.03	0.03
0.27	0.26	0.25	0.24	0.23	0.22	0.21	0.19	0.18	0.17	0.16	0.15	0.15	0.14	0.13	0.12	0.11	0.11	0.1	0.09	0.09	0.09	0.08	0.08	0.08	0.07	0.06	0.06	0.05	0.05	0.05	0.05	0.05	0.05	0.05	0.05	0.04	0.04	0.04	0.04	0.04	0.04	0.04	0.05	0.05	0.05	0.05	0.05	0.05	0.05
0.22	0.21	0.21	0.21	0.21	0.21	0.21	0.2	0.18	0.17	0.16	0.14	0.13	0.13	0.12	0.11	0.1	0.1	0.1	0.09	0.08	0.08	0.08	0.08	0.07	0.07	0.06	0.06	0.06	0.05	0.05	0.05	0.05	0.04	0.04	0.04	0.04	0.04	0.04	0.04	0.04	0.04	0.04	0.04	0.04	0.04	0.04	0.04	0.04	0.05
0.28	0.28	0.27	0.27	0.27	0.27	0.27	0.27	0.27	0.27	0.26	0.26	0.25	0.24	0.23	0.22	0.21	0.2	0.2	0.19	0.19	0.18	0.17	0.17	0.17	0.17	0.17	0.17	0.16	0.15	0.14	0.13	0.11	0.1	0.09	0.08	0.07	0.07	0.07	0.07	0.06	0.06	0.06	0.06	0.06	0.06	0.06	0.06	0.05	0.05
0.33	0.32	0.31	0.3	0.28	0.27	0.25	0.24	0.23	0.22	0.21	0.21	0.2	0.2	0.19	0.18	0.18	0.17	0.16	0.15	0.14	0.13	0.12	0.11	0.11	0.11	0.1	0.09	0.09	0.08	0.08	0.07	0.07	0.06	0.05	0.05	0.05	0.04	0.04	0.04	0.04	0.04	0.04	0.04	0.04	0.04	0.04	0.04	0.04	0.04
0.25	0.25	0.26	0.26	0.26	0.26	0.27	0.27	0.28	0.28	0.28	0.28	0.27	0.26	0.25	0.25	0.24	0.23	0.22	0.22	0.22	0.21	0.21	0.2	0.19	0.19	0.18	0.17	0.17	0.16	0.15	0.14	0.13	0.13	0.12	0.12	0.11	0.11	0.11	0.1	0.1	0.1	0.1	0.1	0.1	0.09	0.09	0.09	0.09	0.09
0.27	0.27	0.27	0.26	0.24	0.24	0.24	0.23	0.22	0.21	0.2	0.18	0.17	0.16	0.16	0.16	0.16	0.15	0.14	0.12	0.11	0.1	0.09	0.09	0.09	0.08	0.08	0.07	0.07	0.06	0.06	0.05	0.05	0.05	0.04	0.04	0.04	0.04	0.04	0.04	0.05	0.05	0.05	0.05	0.05	0.05	0.05	0.05	0.05	0.05
[truncated: 51 more columns]

## Sheet: GAM_AB
0.08	0.08	0.08	0.08	0.08	0.08	0.08	0.08	0.09	0.09	0.1	0.1	0.11	0.11	0.12	0.13	0.13	0.14	0.15	0.16	0.16	0.17	0.18	0.19	0.2	0.21	0.22	0.23	0.23	0.24	0.25	0.26	0.26	0.27	0.27	0.28	0.28	0.29	0.29	0.29	0.29	0.29	0.28	0.26	0.24	0.22	0.2	0.18	0.16	0.14
0.07	0.07	0.07	0.07	0.07	0.07	0.07	0.07	0.08	0.09	0.1	0.11	0.12	0.13	0.15	0.16	0.17	0.18	0.18	0.18	0.19	0.19	0.19	0.2	0.21	0.21	0.22	0.23	0.24	0.25	0.25	0.26	0.27	0.27	0.28	0.29	0.3	0.31	0.32	0.33	0.33	0.32	0.32	0.31	0.29	0.27	0.25	0.23	0.2	0.18
0.08	0.08	0.09	0.09	0.09	0.09	0.1	0.1	0.11	0.12	0.14	0.15	0.17	0.18	0.18	0.19	0.2	0.2	0.2	0.21	0.2	0.2	0.19	0.19	0.18	0.18	0.18	0.19	0.19	0.2	0.2	0.21	0.22	0.23	0.24	0.25	0.25	0.25	0.26	0.26	0.26	0.26	0.26	0.25	0.24	0.23	0.21	0.2	0.18	0.16
0.09	0.1	0.1	0.1	0.1	0.1	0.1	0.1	0.1	0.1	0.1	0.11	0.11	0.12	0.13	0.14	0.15	0.16	0.17	0.17	0.18	0.18	0.19	0.19	0.19	0.19	0.2	0.21	0.22	0.23	0.23	0.23	0.24	0.25	0.26	0.27	0.28	0.28	0.29	0.29	0.29	0.29	0.28	0.26	0.24	0.22	0.2	0.18	0.17	0.15
0.1	0.1	0.1	0.1	0.1	0.1	0.1	0.11	0.11	0.12	0.12	0.13	0.14	0.14	0.15	0.15	0.16	0.16	0.17	0.17	0.17	0.17	0.17	0.17	0.17	0.17	0.18	0.18	0.19	0.19	0.2	0.21	0.22	0.22	0.23	0.23	0.24	0.25	0.25	0.26	0.26	0.26	0.26	0.26	0.25	0.23	0.21	0.19	0.17	0.15
0.07	0.08	0.08	0.08	0.08	0.08	0.09	0.09	0.1	0.11	0.12	0.13	0.13	0.14	0.15	0.15	0.16	0.16	0.17	0.17	0.18	0.18	0.18	0.19	0.19	0.2	0.2	0.21	0.21	0.22	0.24	0.25	0.26	0.28	0.29	0.3	0.31	0.32	0.32	0.32	0.32	0.31	0.31	0.29	0.27	0.25	0.23	0.2	0.17	0.14
0.06	0.06	0.07	0.07	0.07	0.06	0.06	0.06	0.07	0.07	0.07	0.08	0.09	0.1	0.1	0.11	0.12	0.12	0.13	0.14	0.15	0.16	0.17	0.18	0.2	0.21	0.22	0.24	0.26	0.28	0.29	0.31	0.32	0.33	0.33	0.34	0.36	0.37	0.38	0.39	0.39	0.39	0.39	0.37	0.35	0.33	0.3	0.27	0.24	0.21
0.09	0.09	0.09	0.09	0.1	0.1	0.11	0.12	0.13	0.14	0.15	0.16	0.17	0.18	0.19	0.19	0.19	0.19	0.19	0.19	0.19	0.19	0.19	0.19	0.19	0.19	0.19	0.2	0.2	0.21	0.21	0.22	0.23	0.24	0.26	0.27	0.29	0.3	0.32	0.33	0.33	0.32	0.31	0.3	0.28	0.25	0.22	0.18	0.15	0.12
0.06	0.06	0.06	0.06	0.06	0.06	0.06	0.06	0.06	0.06	0.06	0.07	0.07	0.08	0.08	0.09	0.09	0.1	0.11	0.12	0.13	0.14	0.16	0.17	0.18	0.19	0.2	0.22	0.24	0.26	0.28	0.29	0.3	0.31	0.32	0.34	0.35	0.37	0.38	0.38	0.38	0.36	0.35	0.33	0.32	0.31	0.3	0.29	0.27	0.26
0.08	0.09	0.1	0.1	0.1	0.11	0.11	0.12	0.14	0.15	0.17	0.18	0.19	0.2	0.2	0.2	0.19	0.19	0.18	0.18	0.17	0.17	0.16	0.16	0.17	0.18	0.18	0.19	0.19	0.19	0.19	0.19	0.2	0.2	0.21	0.23	0.24	0.26	0.27	0.29	0.29	0.3	0.29	0.27	0.25	0.23	0.21	0.18	0.16	0.13
0.05	0.05	0.06	0.06	0.06	0.06	0.07	0.07	0.07	0.08	0.09	0.1	0.12	0.13	0.15	0.16	0.17	0.18	0.18	0.19	0.19	0.19	0.19	0.2	0.2	0.2	0.19	0.19	0.19	0.2	0.2	0.21	0.22	0.22	0.23	0.24	0.25	0.27	0.28	0.29	0.31	0.31	0.32	0.31	0.31	0.29	0.28	0.25	0.23	0.2
0.09	0.1	0.11	0.11	0.12	0.12	0.13	0.14	0.16	0.17	0.18	0.19	0.2	0.21	0.21	0.2	0.19	0.18	0.18	0.17	0.17	0.16	0.16	0.16	0.16	0.16	0.16	0.16	0.17	0.17	0.17	0.17	0.17	0.18	0.18	0.18	0.19	0.19	0.2	0.2	0.2	0.2	0.2	0.2	0.19	0.17	0.16	0.14	0.12	0.11
0.06	0.06	0.06	0.06	0.06	0.06	0.06	0.06	0.06	0.07	0.07	0.08	0.09	0.11	0.13	0.15	0.16	0.16	0.16	0.16	0.16	0.16	0.16	0.16	0.17	0.18	0.19	0.2	0.22	0.22	0.22	0.22	0.22	0.23	0.24	0.25	0.26	0.27	0.28	0.29	0.3	0.31	0.31	0.31	0.31	0.3	0.29	0.28	0.26	0.24
[truncated: 51 more columns]

## Sheet: TA_AB
0.41	0.41	0.41	0.39	0.37	0.34	0.32	0.29	0.26	0.23	0.2	0.18	0.17	0.16	0.16	0.16	0.16	0.16	0.16	0.16	0.16	0.16	0.15	0.15	0.15	0.14	0.14	0.14	0.13	0.13	0.13	0.13	0.13	0.13	0.13	0.13	0.13	0.13	0.13	0.13	0.13	0.13	0.13	0.12	0.12	0.12	0.11	0.11	0.11	0.12
0.4	0.41	0.4	0.38	0.36	0.33	0.3	0.26	0.23	0.19	0.16	0.14	0.12	0.11	0.1	0.1	0.1	0.09	0.09	0.09	0.09	0.09	0.08	0.08	0.08	0.08	0.08	0.08	0.08	0.08	0.08	0.08	0.08	0.08	0.08	0.09	0.09	0.09	0.1	0.1	0.1	0.1	0.11	0.11	0.11	0.11	0.11	0.11	0.11	0.11
0.39	0.38	0.37	0.35	0.32	0.29	0.27	0.24	0.21	0.18	0.15	0.13	0.11	0.1	0.09	0.1	0.1	0.09	0.09	0.09	0.09	0.08	0.08	0.08	0.08	0.08	0.08	0.07	0.07	0.07	0.07	0.07	0.08	0.08	0.08	0.08	0.08	0.09	0.09	0.09	0.1	0.1	0.1	0.1	0.1	0.1	0.1	0.09	0.09	0.09
0.33	0.33	0.32	0.31	0.29	0.27	0.25	0.23	0.2	0.17	0.15	0.14	0.13	0.12	0.12	0.12	0.12	0.12	0.12	0.12	0.12	0.12	0.11	0.11	0.11	0.11	0.1	0.11	0.11	0.11	0.11	0.11	0.11	0.11	0.11	0.12	0.12	0.12	0.12	0.12	0.12	0.13	0.12	0.12	0.12	0.12	0.12	0.12	0.12	0.13
0.38	0.37	0.35	0.32	0.29	0.27	0.24	0.22	0.19	0.17	0.15	0.13	0.12	0.11	0.11	0.11	0.1	0.1	0.09	0.09	0.09	0.08	0.08	0.08	0.07	0.07	0.07	0.07	0.07	0.08	0.08	0.08	0.08	0.09	0.09	0.09	0.1	0.1	0.1	0.11	0.11	0.11	0.11	0.11	0.11	0.11	0.11	0.11	0.1	0.1
0.39	0.39	0.38	0.37	0.35	0.32	0.28	0.24	0.21	0.18	0.16	0.14	0.13	0.13	0.12	0.11	0.1	0.1	0.1	0.09	0.09	0.09	0.09	0.09	0.08	0.08	0.08	0.08	0.08	0.08	0.07	0.07	0.07	0.07	0.08	0.08	0.08	0.08	0.08	0.08	0.08	0.08	0.08	0.08	0.08	0.08	0.09	0.08	0.08	0.08
0.44	0.46	0.46	0.45	0.42	0.38	0.34	0.29	0.25	0.22	0.2	0.18	0.16	0.15	0.14	0.13	0.13	0.12	0.12	0.12	0.11	0.11	0.1	0.1	0.1	0.09	0.09	0.09	0.09	0.09	0.08	0.08	0.08	0.08	0.08	0.09	0.09	0.1	0.1	0.1	0.11	0.11	0.11	0.11	0.11	0.11	0.11	0.11	0.1	0.1
0.38	0.37	0.35	0.32	0.28	0.25	0.21	0.18	0.16	0.14	0.13	0.12	0.11	0.11	0.1	0.1	0.09	0.09	0.09	0.09	0.09	0.09	0.09	0.09	0.09	0.08	0.08	0.08	0.08	0.09	0.09	0.09	0.1	0.09	0.09	0.09	0.09	0.09	0.09	0.09	0.09	0.09	0.09	0.09	0.09	0.09	0.09	0.09	0.09	0.08
0.37	0.38	0.38	0.38	0.38	0.36	0.33	0.31	0.29	0.27	0.25	0.24	0.22	0.2	0.19	0.18	0.17	0.16	0.15	0.15	0.13	0.13	0.12	0.12	0.12	0.12	0.11	0.11	0.11	0.11	0.11	0.11	0.11	0.11	0.11	0.11	0.11	0.1	0.1	0.1	0.1	0.1	0.1	0.1	0.1	0.1	0.1	0.1	0.09	0.09
0.42	0.4	0.36	0.33	0.29	0.25	0.22	0.18	0.15	0.13	0.11	0.1	0.1	0.1	0.1	0.1	0.1	0.1	0.1	0.1	0.1	0.1	0.09	0.09	0.09	0.09	0.09	0.08	0.08	0.08	0.08	0.08	0.08	0.08	0.08	0.08	0.09	0.09	0.09	0.1	0.1	0.1	0.11	0.11	0.11	0.11	0.1	0.1	0.1	0.1
0.41	0.41	0.39	0.37	0.34	0.32	0.29	0.27	0.24	0.21	0.17	0.14	0.12	0.11	0.1	0.1	0.09	0.09	0.09	0.09	0.09	0.09	0.09	0.09	0.08	0.08	0.08	0.08	0.08	0.08	0.08	0.08	0.08	0.08	0.08	0.09	0.09	0.09	0.09	0.09	0.09	0.1	0.1	0.1	0.1	0.1	0.1	0.1	0.1	0.1
0.36	0.34	0.32	0.3	0.28	0.26	0.24	0.21	0.19	0.16	0.14	0.13	0.12	0.12	0.12	0.12	0.12	0.12	0.12	0.11	0.11	0.11	0.11	0.11	0.1	0.1	0.1	0.09	0.09	0.09	0.09	0.09	0.09	0.09	0.09	0.1	0.1	0.1	0.1	0.1	0.1	0.11	0.11	0.11	0.12	0.12	0.12	0.12	0.12	0.12
0.38	0.38	0.38	0.37	0.36	0.34	0.32	0.3	0.27	0.24	0.22	0.2	0.18	0.17	0.17	0.17	0.17	0.17	0.16	0.15	0.14	0.13	0.13	0.13	0.13	0.12	0.11	0.09	0.09	0.09	0.09	0.09	0.09	0.09	0.08	0.08	0.08	0.08	0.09	0.09	0.09	0.09	0.09	0.1	0.1	0.11	0.11	0.11	0.11	0.11
[truncated: 51 more columns]

## Sheet: SOL_AB
0.1	0.11	0.12	0.13	0.14	0.14	0.14	0.13	0.13	0.13	0.13	0.14	0.14	0.15	0.16	0.17	0.17	0.17	0.17	0.18	0.18	0.19	0.19	0.2	0.21	0.21	0.21	0.22	0.23	0.24	0.26	0.27	0.28	0.28	0.28	0.29	0.29	0.3	0.31	0.32	0.32	0.33	0.33	0.33	0.32	0.32	0.31	0.3	0.29	0.27
0.08	0.09	0.1	0.11	0.11	0.12	0.12	0.12	0.13	0.13	0.14	0.15	0.15	0.16	0.16	0.17	0.17	0.18	0.18	0.18	0.18	0.19	0.19	0.19	0.19	0.2	0.21	0.21	0.22	0.23	0.24	0.25	0.26	0.27	0.28	0.29	0.3	0.32	0.33	0.35	0.36	0.37	0.38	0.39	0.4	0.4	0.39	0.37	0.35	0.33
0.09	0.1	0.11	0.12	0.12	0.13	0.14	0.14	0.15	0.16	0.17	0.17	0.18	0.18	0.19	0.19	0.2	0.2	0.2	0.2	0.19	0.19	0.18	0.19	0.19	0.2	0.2	0.21	0.21	0.21	0.22	0.23	0.25	0.26	0.27	0.28	0.3	0.32	0.34	0.36	0.38	0.4	0.41	0.42	0.42	0.42	0.41	0.39	0.36	0.34
0.1	0.1	0.11	0.11	0.11	0.11	0.11	0.11	0.12	0.13	0.13	0.14	0.15	0.15	0.16	0.16	0.17	0.17	0.17	0.17	0.17	0.18	0.17	0.17	0.17	0.17	0.17	0.17	0.17	0.18	0.19	0.2	0.21	0.22	0.22	0.23	0.24	0.25	0.27	0.28	0.29	0.3	0.31	0.31	0.32	0.32	0.32	0.31	0.31	0.29
0.11	0.11	0.12	0.12	0.12	0.13	0.13	0.14	0.14	0.15	0.16	0.16	0.17	0.18	0.18	0.18	0.18	0.17	0.17	0.16	0.16	0.16	0.16	0.16	0.16	0.16	0.17	0.18	0.19	0.19	0.2	0.21	0.22	0.23	0.24	0.25	0.27	0.28	0.3	0.32	0.34	0.36	0.37	0.38	0.38	0.38	0.38	0.36	0.34	0.32
0.1	0.1	0.11	0.11	0.11	0.12	0.12	0.13	0.14	0.14	0.15	0.16	0.17	0.17	0.18	0.17	0.17	0.17	0.17	0.17	0.17	0.18	0.18	0.18	0.18	0.19	0.19	0.19	0.19	0.2	0.21	0.22	0.24	0.25	0.27	0.28	0.29	0.31	0.32	0.33	0.34	0.35	0.36	0.37	0.37	0.37	0.36	0.35	0.34	0.32
0.08	0.08	0.08	0.08	0.08	0.08	0.08	0.09	0.09	0.1	0.1	0.11	0.12	0.12	0.13	0.13	0.13	0.14	0.14	0.15	0.15	0.16	0.16	0.17	0.18	0.19	0.2	0.2	0.21	0.22	0.24	0.25	0.27	0.28	0.3	0.32	0.34	0.35	0.36	0.37	0.38	0.39	0.4	0.4	0.4	0.4	0.4	0.4	0.39	0.37
0.12	0.12	0.13	0.14	0.15	0.16	0.17	0.18	0.19	0.2	0.2	0.2	0.2	0.2	0.2	0.2	0.2	0.19	0.19	0.18	0.17	0.17	0.17	0.17	0.17	0.18	0.18	0.19	0.19	0.2	0.21	0.21	0.22	0.23	0.24	0.26	0.27	0.29	0.3	0.31	0.32	0.33	0.34	0.34	0.35	0.34	0.33	0.32	0.3	0.27
0.07	0.07	0.07	0.08	0.08	0.08	0.08	0.08	0.08	0.08	0.09	0.09	0.1	0.11	0.11	0.12	0.12	0.12	0.13	0.13	0.14	0.15	0.15	0.16	0.17	0.18	0.19	0.2	0.22	0.23	0.24	0.25	0.26	0.27	0.27	0.27	0.28	0.29	0.3	0.32	0.33	0.34	0.36	0.38	0.39	0.4	0.4	0.4	0.39	0.37
0.13	0.14	0.15	0.15	0.16	0.17	0.18	0.19	0.2	0.21	0.21	0.22	0.23	0.23	0.23	0.22	0.21	0.2	0.19	0.17	0.16	0.16	0.15	0.15	0.15	0.16	0.17	0.17	0.18	0.19	0.2	0.2	0.21	0.23	0.24	0.26	0.28	0.3	0.33	0.35	0.37	0.39	0.41	0.43	0.44	0.44	0.43	0.4	0.37	0.32
0.07	0.08	0.09	0.09	0.09	0.1	0.1	0.11	0.12	0.12	0.14	0.15	0.17	0.18	0.19	0.2	0.2	0.19	0.19	0.19	0.18	0.18	0.18	0.18	0.18	0.18	0.19	0.19	0.2	0.2	0.21	0.22	0.23	0.24	0.26	0.28	0.29	0.31	0.33	0.35	0.38	0.4	0.42	0.44	0.46	0.47	0.48	0.47	0.45	0.41
0.13	0.14	0.15	0.16	0.17	0.18	0.18	0.19	0.2	0.21	0.22	0.22	0.21	0.21	0.2	0.19	0.19	0.18	0.17	0.16	0.16	0.15	0.15	0.15	0.15	0.15	0.15	0.16	0.17	0.17	0.18	0.19	0.2	0.2	0.21	0.22	0.24	0.26	0.27	0.29	0.3	0.31	0.32	0.32	0.32	0.32	0.31	0.29	0.27	0.24
0.08	0.08	0.08	0.09	0.09	0.09	0.09	0.09	0.1	0.1	0.11	0.12	0.13	0.14	0.14	0.14	0.14	0.14	0.14	0.15	0.15	0.16	0.16	0.17	0.17	0.17	0.18	0.19	0.19	0.2	0.21	0.22	0.23	0.24	0.25	0.26	0.27	0.28	0.29	0.31	0.33	0.36	0.38	0.41	0.44	0.47	0.48	0.49	0.48	0.47
[truncated: 51 more columns]

## Sheet: PL_AB
0.18	0.18	0.19	0.18	0.18	0.17	0.16	0.16	0.15	0.14	0.14	0.13	0.13	0.13	0.13	0.13	0.13	0.14	0.14	0.14	0.14	0.14	0.14	0.14	0.14	0.14	0.14	0.15	0.15	0.15	0.16	0.16	0.17	0.17	0.18	0.19	0.19	0.2	0.2	0.21	0.21	0.21	0.21	0.21	0.2	0.19	0.18	0.17	0.16	0.15
0.16	0.17	0.17	0.17	0.17	0.16	0.16	0.15	0.14	0.14	0.13	0.14	0.14	0.15	0.15	0.15	0.14	0.14	0.14	0.15	0.15	0.15	0.15	0.15	0.16	0.17	0.17	0.18	0.19	0.19	0.2	0.21	0.23	0.24	0.25	0.26	0.27	0.28	0.29	0.3	0.3	0.31	0.3	0.29	0.28	0.27	0.26	0.25	0.24	0.23
0.17	0.17	0.17	0.17	0.17	0.17	0.16	0.16	0.17	0.17	0.17	0.18	0.18	0.19	0.19	0.19	0.18	0.18	0.17	0.17	0.17	0.16	0.16	0.16	0.16	0.16	0.16	0.16	0.16	0.17	0.17	0.18	0.18	0.19	0.2	0.21	0.22	0.23	0.25	0.26	0.27	0.28	0.28	0.28	0.28	0.27	0.26	0.24	0.22	0.2
0.15	0.15	0.15	0.15	0.14	0.14	0.13	0.13	0.13	0.13	0.13	0.13	0.13	0.13	0.13	0.13	0.13	0.13	0.13	0.13	0.13	0.13	0.13	0.13	0.13	0.14	0.15	0.15	0.15	0.15	0.16	0.16	0.17	0.17	0.18	0.18	0.19	0.2	0.21	0.21	0.21	0.21	0.22	0.22	0.22	0.22	0.21	0.2	0.19	0.18
0.16	0.16	0.16	0.15	0.15	0.15	0.15	0.15	0.15	0.15	0.15	0.16	0.16	0.16	0.16	0.16	0.16	0.16	0.15	0.15	0.15	0.14	0.14	0.14	0.15	0.15	0.15	0.16	0.16	0.17	0.18	0.18	0.19	0.2	0.21	0.21	0.22	0.23	0.24	0.25	0.25	0.26	0.26	0.26	0.26	0.25	0.24	0.23	0.21	0.19
0.15	0.15	0.15	0.15	0.15	0.14	0.14	0.14	0.14	0.13	0.13	0.13	0.14	0.14	0.14	0.14	0.14	0.14	0.15	0.15	0.15	0.16	0.16	0.17	0.17	0.17	0.17	0.17	0.17	0.18	0.19	0.19	0.2	0.21	0.22	0.23	0.24	0.25	0.25	0.25	0.26	0.26	0.26	0.26	0.27	0.26	0.25	0.24	0.22	0.2
0.14	0.15	0.15	0.15	0.14	0.13	0.13	0.12	0.12	0.11	0.11	0.12	0.12	0.12	0.13	0.13	0.13	0.13	0.13	0.14	0.14	0.14	0.15	0.15	0.16	0.16	0.17	0.17	0.18	0.2	0.21	0.22	0.23	0.24	0.25	0.27	0.28	0.29	0.29	0.3	0.3	0.3	0.31	0.31	0.31	0.3	0.29	0.27	0.25	0.23
0.16	0.16	0.16	0.15	0.15	0.15	0.15	0.15	0.15	0.15	0.16	0.16	0.16	0.16	0.16	0.15	0.15	0.15	0.14	0.14	0.15	0.15	0.16	0.16	0.16	0.16	0.16	0.16	0.16	0.17	0.18	0.18	0.19	0.19	0.19	0.19	0.2	0.21	0.21	0.22	0.22	0.22	0.21	0.21	0.21	0.21	0.2	0.19	0.17	0.16
0.14	0.14	0.14	0.14	0.14	0.14	0.14	0.14	0.14	0.13	0.13	0.13	0.13	0.13	0.12	0.12	0.12	0.12	0.13	0.13	0.13	0.14	0.14	0.15	0.16	0.16	0.16	0.17	0.17	0.18	0.19	0.2	0.21	0.22	0.23	0.24	0.25	0.26	0.27	0.27	0.27	0.27	0.27	0.27	0.27	0.26	0.25	0.23	0.22	0.21
0.16	0.17	0.17	0.17	0.17	0.17	0.17	0.17	0.17	0.18	0.19	0.19	0.19	0.19	0.18	0.17	0.16	0.15	0.14	0.14	0.14	0.14	0.14	0.14	0.14	0.14	0.15	0.15	0.16	0.16	0.17	0.17	0.18	0.19	0.2	0.21	0.23	0.24	0.25	0.26	0.26	0.26	0.27	0.27	0.26	0.25	0.24	0.22	0.2	0.17
0.15	0.15	0.15	0.15	0.15	0.14	0.14	0.13	0.13	0.13	0.13	0.13	0.13	0.14	0.14	0.14	0.14	0.14	0.14	0.14	0.14	0.14	0.14	0.14	0.14	0.15	0.15	0.15	0.16	0.16	0.17	0.18	0.19	0.2	0.2	0.21	0.22	0.23	0.24	0.26	0.27	0.28	0.29	0.3	0.31	0.31	0.3	0.29	0.28	0.25
0.17	0.17	0.17	0.17	0.17	0.17	0.17	0.18	0.19	0.2	0.2	0.2	0.2	0.2	0.19	0.19	0.18	0.17	0.17	0.16	0.16	0.16	0.16	0.15	0.15	0.15	0.14	0.14	0.15	0.15	0.15	0.15	0.15	0.16	0.16	0.17	0.18	0.19	0.2	0.21	0.21	0.22	0.22	0.21	0.21	0.2	0.2	0.18	0.17	0.16
0.15	0.15	0.16	0.15	0.15	0.15	0.15	0.14	0.13	0.13	0.13	0.13	0.14	0.14	0.14	0.14	0.14	0.14	0.14	0.14	0.13	0.12	0.12	0.12	0.12	0.12	0.13	0.14	0.14	0.15	0.16	0.17	0.17	0.18	0.19	0.21	0.22	0.23	0.24	0.25	0.26	0.27	0.28	0.3	0.31	0.32	0.32	0.32	0.32	0.31
[truncated: 51 more columns]

## Sheet: Glum_AFF
0.13	0.14	0.16	0.17	0.18	0.19	0.2	0.21	0.22	0.23	0.23	0.24	0.25	0.25	0.25	0.25	0.26	0.26	0.27	0.28	0.28	0.28	0.28	0.27	0.27	0.27	0.27	0.26	0.26	0.25	0.25	0.24	0.24	0.24	0.23	0.22	0.2	0.2	0.19	0.19	0.18	0.17	0.16	0.14	0.13	0.12	0.11	0.1	0.1	0.1
0.16	0.17	0.18	0.2	0.22	0.23	0.24	0.26	0.27	0.28	0.29	0.29	0.28	0.28	0.29	0.29	0.3	0.3	0.3	0.29	0.29	0.29	0.28	0.27	0.27	0.27	0.27	0.26	0.25	0.24	0.23	0.22	0.22	0.21	0.2	0.19	0.18	0.17	0.16	0.15	0.15	0.14	0.13	0.12	0.12	0.11	0.11	0.11	0.1	0.1
0.16	0.17	0.18	0.19	0.2	0.22	0.23	0.24	0.25	0.26	0.26	0.27	0.27	0.28	0.29	0.29	0.29	0.29	0.29	0.28	0.28	0.27	0.26	0.26	0.25	0.25	0.24	0.23	0.21	0.21	0.2	0.2	0.2	0.19	0.18	0.17	0.17	0.16	0.15	0.15	0.14	0.14	0.13	0.12	0.12	0.11	0.11	0.11	0.11	0.11
0.15	0.16	0.18	0.2	0.21	0.22	0.22	0.22	0.22	0.22	0.23	0.23	0.24	0.24	0.25	0.25	0.26	0.26	0.26	0.26	0.25	0.25	0.24	0.24	0.23	0.22	0.22	0.22	0.22	0.22	0.22	0.21	0.21	0.2	0.2	0.19	0.18	0.17	0.17	0.17	0.16	0.15	0.13	0.12	0.11	0.11	0.1	0.09	0.09	0.09
0.16	0.17	0.18	0.19	0.2	0.21	0.23	0.24	0.24	0.25	0.25	0.26	0.26	0.26	0.26	0.26	0.26	0.25	0.25	0.25	0.25	0.24	0.24	0.23	0.23	0.22	0.21	0.21	0.21	0.21	0.2	0.2	0.19	0.19	0.18	0.17	0.17	0.16	0.15	0.14	0.13	0.13	0.12	0.11	0.11	0.1	0.1	0.1	0.1	0.09
0.19	0.2	0.21	0.22	0.23	0.24	0.25	0.25	0.24	0.24	0.24	0.24	0.23	0.23	0.24	0.24	0.24	0.24	0.24	0.24	0.23	0.23	0.22	0.22	0.23	0.23	0.23	0.22	0.21	0.21	0.2	0.19	0.19	0.18	0.18	0.17	0.16	0.15	0.15	0.15	0.14	0.14	0.13	0.13	0.12	0.12	0.11	0.1	0.1	0.1
0.15	0.17	0.18	0.19	0.21	0.22	0.23	0.23	0.24	0.24	0.24	0.25	0.25	0.26	0.26	0.26	0.26	0.26	0.27	0.26	0.26	0.25	0.24	0.24	0.25	0.25	0.25	0.24	0.24	0.23	0.23	0.22	0.21	0.2	0.2	0.19	0.18	0.18	0.17	0.17	0.15	0.14	0.13	0.12	0.12	0.11	0.11	0.11	0.1	0.1
0.19	0.2	0.22	0.23	0.24	0.25	0.26	0.26	0.26	0.27	0.27	0.27	0.27	0.27	0.27	0.27	0.27	0.27	0.26	0.25	0.24	0.24	0.23	0.23	0.22	0.22	0.22	0.21	0.21	0.2	0.19	0.18	0.18	0.17	0.16	0.15	0.15	0.14	0.13	0.13	0.13	0.12	0.12	0.11	0.11	0.11	0.1	0.1	0.1	0.09
0.14	0.15	0.16	0.17	0.18	0.19	0.19	0.2	0.21	0.21	0.22	0.24	0.25	0.26	0.25	0.25	0.24	0.25	0.25	0.26	0.26	0.26	0.26	0.26	0.25	0.24	0.24	0.24	0.24	0.23	0.23	0.22	0.22	0.22	0.21	0.2	0.19	0.19	0.18	0.18	0.17	0.17	0.16	0.15	0.14	0.14	0.13	0.13	0.12	0.12
0.16	0.17	0.18	0.19	0.2	0.21	0.23	0.24	0.25	0.26	0.26	0.26	0.26	0.26	0.27	0.26	0.26	0.25	0.25	0.26	0.26	0.26	0.25	0.25	0.24	0.24	0.23	0.22	0.21	0.21	0.2	0.19	0.18	0.18	0.18	0.17	0.16	0.15	0.15	0.15	0.15	0.14	0.13	0.13	0.12	0.12	0.11	0.11	0.11	0.11
0.13	0.15	0.16	0.18	0.19	0.21	0.21	0.22	0.23	0.24	0.24	0.25	0.26	0.26	0.27	0.27	0.27	0.27	0.26	0.26	0.26	0.25	0.25	0.25	0.24	0.23	0.23	0.22	0.22	0.22	0.21	0.2	0.19	0.18	0.18	0.17	0.16	0.15	0.14	0.14	0.14	0.13	0.12	0.12	0.11	0.11	0.1	0.1	0.1	0.1
0.21	0.22	0.23	0.24	0.25	0.26	0.27	0.28	0.29	0.3	0.3	0.3	0.3	0.3	0.3	0.3	0.29	0.27	0.26	0.26	0.25	0.25	0.24	0.24	0.23	0.22	0.21	0.21	0.21	0.2	0.19	0.18	0.18	0.17	0.16	0.15	0.15	0.14	0.14	0.13	0.12	0.12	0.12	0.12	0.12	0.12	0.12	0.11	0.11	0.1
0.15	0.16	0.16	0.16	0.17	0.18	0.19	0.2	0.2	0.2	0.21	0.22	0.23	0.24	0.24	0.25	0.25	0.25	0.25	0.25	0.25	0.25	0.25	0.24	0.24	0.24	0.23	0.23	0.22	0.22	0.21	0.2	0.2	0.19	0.18	0.18	0.18	0.17	0.16	0.15	0.15	0.14	0.14	0.14	0.13	0.13	0.12	0.12	0.11	0.11
[truncated: 51 more columns]

## Sheet: RF_aff
0.17	0.17	0.18	0.19	0.2	0.2	0.21	0.22	0.23	0.23	0.24	0.24	0.25	0.25	0.26	0.25	0.25	0.25	0.25	0.25	0.25	0.25	0.25	0.24	0.24	0.23	0.23	0.23	0.22	0.22	0.21	0.2	0.21	0.21	0.21	0.21	0.21	0.21	0.2	0.2	0.19	0.18	0.18	0.18	0.17	0.17	0.16	0.16	0.15	0.14
0.15	0.16	0.16	0.17	0.18	0.19	0.2	0.21	0.21	0.22	0.22	0.22	0.21	0.21	0.21	0.21	0.21	0.2	0.2	0.2	0.2	0.2	0.19	0.19	0.19	0.18	0.18	0.18	0.18	0.19	0.18	0.18	0.17	0.17	0.16	0.15	0.15	0.15	0.15	0.15	0.15	0.16	0.15	0.15	0.14	0.14	0.13	0.13	0.12	0.12
0.11	0.12	0.12	0.13	0.13	0.14	0.15	0.15	0.16	0.17	0.17	0.16	0.16	0.16	0.16	0.16	0.15	0.15	0.15	0.15	0.14	0.14	0.13	0.13	0.13	0.13	0.13	0.13	0.13	0.13	0.12	0.12	0.11	0.11	0.11	0.11	0.11	0.11	0.11	0.11	0.11	0.11	0.11	0.1	0.09	0.09	0.1	0.1	0.1	0.1
0.15	0.16	0.17	0.18	0.19	0.21	0.21	0.21	0.22	0.22	0.22	0.22	0.21	0.21	0.21	0.2	0.2	0.21	0.21	0.2	0.2	0.2	0.2	0.19	0.19	0.19	0.19	0.18	0.18	0.18	0.18	0.18	0.18	0.19	0.19	0.18	0.18	0.18	0.18	0.17	0.17	0.17	0.16	0.15	0.15	0.14	0.14	0.14	0.13	0.13
0.16	0.17	0.18	0.18	0.18	0.18	0.19	0.19	0.19	0.19	0.19	0.19	0.18	0.18	0.17	0.16	0.16	0.16	0.16	0.15	0.15	0.15	0.15	0.14	0.14	0.14	0.13	0.13	0.13	0.13	0.13	0.13	0.12	0.11	0.12	0.12	0.12	0.11	0.11	0.11	0.11	0.11	0.11	0.11	0.11	0.11	0.11	0.11	0.11	0.11
0.17	0.18	0.19	0.2	0.21	0.22	0.22	0.22	0.22	0.23	0.23	0.23	0.22	0.21	0.2	0.19	0.18	0.18	0.18	0.18	0.18	0.18	0.18	0.18	0.18	0.17	0.16	0.15	0.15	0.15	0.15	0.14	0.14	0.14	0.14	0.14	0.14	0.14	0.14	0.14	0.14	0.13	0.13	0.13	0.13	0.13	0.13	0.13	0.13	0.12
0.15	0.16	0.17	0.18	0.19	0.2	0.21	0.21	0.22	0.23	0.23	0.24	0.24	0.24	0.24	0.24	0.23	0.23	0.22	0.22	0.22	0.22	0.21	0.21	0.21	0.21	0.2	0.19	0.19	0.19	0.19	0.19	0.19	0.19	0.19	0.19	0.19	0.19	0.19	0.19	0.18	0.17	0.16	0.15	0.15	0.15	0.16	0.15	0.15	0.14
0.18	0.19	0.2	0.21	0.22	0.23	0.24	0.25	0.25	0.25	0.25	0.25	0.24	0.23	0.23	0.23	0.23	0.22	0.21	0.21	0.2	0.2	0.2	0.2	0.2	0.19	0.18	0.18	0.17	0.16	0.15	0.14	0.14	0.13	0.13	0.13	0.13	0.14	0.14	0.13	0.14	0.14	0.14	0.13	0.13	0.13	0.13	0.14	0.14	0.15
0.13	0.14	0.15	0.16	0.17	0.18	0.19	0.2	0.2	0.2	0.21	0.21	0.21	0.21	0.21	0.21	0.21	0.21	0.21	0.21	0.21	0.21	0.22	0.21	0.21	0.21	0.21	0.21	0.21	0.21	0.21	0.2	0.2	0.2	0.2	0.2	0.21	0.2	0.2	0.19	0.18	0.18	0.17	0.16	0.16	0.15	0.15	0.15	0.15	0.15
0.15	0.15	0.15	0.16	0.17	0.17	0.18	0.18	0.19	0.19	0.19	0.19	0.19	0.19	0.19	0.18	0.18	0.18	0.17	0.16	0.16	0.15	0.15	0.15	0.14	0.14	0.13	0.13	0.13	0.13	0.12	0.12	0.12	0.12	0.12	0.12	0.11	0.12	0.12	0.11	0.11	0.11	0.11	0.12	0.12	0.11	0.11	0.11	0.11	0.11
0.11	0.12	0.12	0.13	0.14	0.16	0.17	0.17	0.17	0.17	0.18	0.19	0.19	0.19	0.19	0.18	0.18	0.17	0.17	0.17	0.16	0.16	0.16	0.16	0.16	0.16	0.15	0.15	0.15	0.15	0.15	0.14	0.14	0.14	0.14	0.13	0.13	0.13	0.13	0.13	0.12	0.12	0.12	0.11	0.11	0.11	0.11	0.11	0.11	0.1
0.18	0.19	0.2	0.21	0.22	0.22	0.22	0.22	0.23	0.23	0.23	0.23	0.22	0.21	0.2	0.2	0.19	0.18	0.18	0.18	0.18	0.18	0.18	0.17	0.16	0.16	0.16	0.15	0.15	0.14	0.14	0.13	0.13	0.12	0.12	0.12	0.12	0.13	0.13	0.13	0.13	0.13	0.13	0.13	0.13	0.13	0.13	0.13	0.13	0.13
0.12	0.13	0.13	0.13	0.14	0.15	0.16	0.16	0.17	0.18	0.18	0.19	0.19	0.19	0.18	0.18	0.18	0.18	0.18	0.18	0.18	0.18	0.18	0.18	0.18	0.18	0.18	0.18	0.17	0.18	0.18	0.17	0.17	0.16	0.16	0.16	0.16	0.17	0.16	0.15	0.15	0.14	0.14	0.14	0.14	0.13	0.13	0.13	0.13	0.14
[truncated: 51 more columns]

[truncated: 6 more sheets: VL_aff, SEM_aff, GAM_aff, TA_aff, SOL_aff, PL_aff]
